# Supplementary material for: Assessment of Primary Human Liver Cancer Cells by Artificial Intelligence-Assisted Raman Spectroscopy
Source: Cells. 2023 Nov 17;12(22):2645. doi: 10.3390/cells12222645 (PMC10670489; doi:10.3390/cells12222645)
Supplement: Supplementary file 1 [file cells-12-02645-s001.zip]

Archive with 1 entries (1 files):
- cells-2648868-supplementary.pdf
